# Supplementary material for: Construction of a Multifunctional Separator Based on Poly(terephthaloyl-melamine) for the Thermally Safe Regulation of Lithium-Ion Batteries
Source: Molecules. 2026 Apr 16;31(8):1304. doi: 10.3390/molecules31081304 (PMC13119427; doi:10.3390/molecules31081304)
Supplement: Supplementary file 1 [file molecules-31-01304-s001.zip]

Archive with 2 entries (2 files):
- Supplementing Information.pdf
- Video.mp4
